# Supplementary material for: Detectability of Iodine in Mediastinal Lesions on Photon Counting CT: A Phantom Study
Source: Diagnostics (Basel). 2025 Mar 11;15(6):696. doi: 10.3390/diagnostics15060696 (PMC11941654; doi:10.3390/diagnostics15060696)
Supplement: Supplementary file 1 [file diagnostics-15-00696-s001.zip]

Archive with 1 entries (1 files):
- diagnostics-3428539-supplementary.pdf
